# Supplementary material for: Intraneuronal β-Amyloid Accumulation: Aging HIV-1 Human and HIV-1 Transgenic Rat Brain
Source: Viruses. 2022 Jun 10;14(6):1268. doi: 10.3390/v14061268 (PMC9230035; doi:10.3390/v14061268)
Supplement: Supplementary file 1 [file viruses-14-01268-s001.zip]

Archive with 1 entries (1 files):
- viruses-1702260-supplementary.pdf
